# Supplementary material for: Retinal gene therapy using epiretinal AAV-containing fibrin hydrogel implants
Source: Sci Adv. 2025 Sep 5;11(36):eadv7922. doi: 10.1126/sciadv.adv7922 (PMC12412667; doi:10.1126/sciadv.adv7922)
Supplement: Supplementary file 2 — Movie S1 [file sciadv.adv7922_movie_s1.zip]

Archive with 1 entries (1 files):
- sciadv.adv7922_movie_s1.mp4
